# Supplementary material for: Ecology of endolithic bryozoans: colony development, growth rates and interactions of species in the genus Immergentia
Source: Zoological Lett. 2024 Dec 31;10:23. doi: 10.1186/s40851-024-00246-9 (PMC11686985; doi:10.1186/s40851-024-00246-9)
Supplement: Supplementary file 2 — Supplementary Material 2: Video1- Immergentia stephanieae defecation figshare private link: https://figshare.com/s/b0a26c383b135c42fd9b. [file 40851_2024_246_MOESM2_ESM.zip]

Archive with 1 entries (1 files):
- Vid1-Immergentia-stephanieae-defecation.mp4
